# Supplementary material for: Integrated Virtual Screening for Anti-Caries Compounds from Neem: Dual-Target Inhibition of Biofilm Formation and Bacterial DNA Replication
Source: Biomedicines. 2025 Sep 8;13(9):2202. doi: 10.3390/biomedicines13092202 (PMC12467156; doi:10.3390/biomedicines13092202)
Supplement: Supplementary file 1 [file biomedicines-13-02202-s001.zip]

Archive with 2 entries (2 files):
- biomedicines-3847063_all_docking_scores.csv
- biomedicines-3847063_Supplementary S1.csv
