# Supplementary material for: Integrated Virtual Screening for Anti-Caries Compounds from Neem: Dual-Target Inhibition of Biofilm Formation and Bacterial DNA Replication
Source: Biomedicines. 2025 Sep 8;13(9):2202. doi: 10.3390/biomedicines13092202 (PMC12467156; doi:10.3390/biomedicines13092202)
Supplement: Supplementary file 1 [file biomedicines-13-02202-s001.zip › biomedicines-3847063_all_docking_scores.csv]

Receptor	Compound	Score_kcal_per_mol	Dataset	File
3AIC	Neem_PDB_6442906	-10.7	Library	/home/damsm/Paper_2025/Paper_2025/Dental_Caries/docking_results/3AIC/Neem_PDB_6442906_docked.pdbqt
3AIC	Neem_PDB_54580354	-9.7	Library	/home/damsm/Paper_2025/Paper_2025/Dental_Caries/docking_results/3AIC/Neem_PDB_54580354_docked.pdbqt
3AIC	Neem_PDB_13875741	-9.6	Library	/home/damsm/Paper_2025/Paper_2025/Dental_Caries/docking_results/3AIC/Neem_PDB_13875741_docked.pdbqt
3AIC	Neem_PDB_5280805	-9.6	Library	/home/damsm/Paper_2025/Paper_2025/Dental_Caries/docking_results/3AIC/Neem_PDB_5280805_docked.pdbqt
3AIC	Neem_PDB_56841069	-9.5	Library	/home/damsm/Paper_2025/Paper_2025/Dental_Caries/docking_results/3AIC/Neem_PDB_56841069_docked.pdbqt
3AIC	Neem_PDB_15560457	-9.5	Library	/home/damsm/Paper_2025/Paper_2025/Dental_Caries/docking_results/3AIC/Neem_PDB_15560457_docked.pdbqt
3AIC	Neem_PDB_163184214	-9.4	Library	/home/damsm/Paper_2025/Paper_2025/Dental_Caries/docking_results/3AIC/Neem_PDB_163184214_docked.pdbqt
3AIC	Neem_PDB_102275331	-9.4	Library	/home/damsm/Paper_2025/Paper_2025/Dental_Caries/docking_results/3AIC/Neem_PDB_102275331_docked.pdbqt
3AIC	Neem_PDB_101257	-9.4	Library	/home/damsm/Paper_2025/Paper_2025/Dental_Caries/docking_results/3AIC/Neem_PDB_101257_docked.pdbqt
3AIC	Neem_PDB_46173826	-9.4	Library	/home/damsm/Paper_2025/Paper_2025/Dental_Caries/docking_results/3AIC/Neem_PDB_46173826_docked.pdbqt
3AIC	Neem_PDB_94204	-9.3	Library	/home/damsm/Paper_2025/Paper_2025/Dental_Caries/docking_results/3AIC/Neem_PDB_94204_docked.pdbqt
3AIC	Neem_PDB_12313376	-9.3	Library	/home/damsm/Paper_2025/Paper_2025/Dental_Caries/docking_results/3AIC/Neem_PDB_12313376_docked.pdbqt
3AIC	Neem_PDB_5280459	-9.3	Library	/home/damsm/Paper_2025/Paper_2025/Dental_Caries/docking_results/3AIC/Neem_PDB_5280459_docked.pdbqt
3AIC	Neem_PDB_76311433	-9.3	Library	/home/damsm/Paper_2025/Paper_2025/Dental_Caries/docking_results/3AIC/Neem_PDB_76311433_docked.pdbqt
3AIC	Neem_PDB_101602319	-9.3	Library	/home/damsm/Paper_2025/Paper_2025/Dental_Caries/docking_results/3AIC/Neem_PDB_101602319_docked.pdbqt
3AIC	Neem_PDB_23256847	-9.2	Library	/home/damsm/Paper_2025/Paper_2025/Dental_Caries/docking_results/3AIC/Neem_PDB_23256847_docked.pdbqt
3AIC	Neem_PDB_169088	-9.1	Library	/home/damsm/Paper_2025/Paper_2025/Dental_Caries/docking_results/3AIC/Neem_PDB_169088_docked.pdbqt
3AIC	Neem_PDB_5280794	-9.1	Library	/home/damsm/Paper_2025/Paper_2025/Dental_Caries/docking_results/3AIC/Neem_PDB_5280794_docked.pdbqt
3AIC	Neem_PDB_42608116	-9.0	Library	/home/damsm/Paper_2025/Paper_2025/Dental_Caries/docking_results/3AIC/Neem_PDB_42608116_docked.pdbqt
3AIC	Neem_PDB_5315396	-9.0	Library	/home/damsm/Paper_2025/Paper_2025/Dental_Caries/docking_results/3AIC/Neem_PDB_5315396_docked.pdbqt
3AIC	Neem_PDB_12004512	-9.0	Library	/home/damsm/Paper_2025/Paper_2025/Dental_Caries/docking_results/3AIC/Neem_PDB_12004512_docked.pdbqt
3AIC	Neem_PDB_49863985	-8.9	Library	/home/damsm/Paper_2025/Paper_2025/Dental_Caries/docking_results/3AIC/Neem_PDB_49863985_docked.pdbqt
3AIC	Neem_PDB_173183	-8.9	Library	/home/damsm/Paper_2025/Paper_2025/Dental_Caries/docking_results/3AIC/Neem_PDB_173183_docked.pdbqt
3AIC	Neem_PDB_21725521	-8.9	Library	/home/damsm/Paper_2025/Paper_2025/Dental_Caries/docking_results/3AIC/Neem_PDB_21725521_docked.pdbqt
3AIC	Neem_PDB_52951892	-8.9	Library	/home/damsm/Paper_2025/Paper_2025/Dental_Caries/docking_results/3AIC/Neem_PDB_52951892_docked.pdbqt
3AIC	Neem_PDB_185729	-8.9	Library	/home/damsm/Paper_2025/Paper_2025/Dental_Caries/docking_results/3AIC/Neem_PDB_185729_docked.pdbqt
3AIC	Neem_PDB_6443005	-8.9	Library	/home/damsm/Paper_2025/Paper_2025/Dental_Caries/docking_results/3AIC/Neem_PDB_6443005_docked.pdbqt
3AIC	Neem_PDB_184937	-8.8	Library	/home/damsm/Paper_2025/Paper_2025/Dental_Caries/docking_results/3AIC/Neem_PDB_184937_docked.pdbqt
3AIC	Neem_PDB_10906239	-8.8	Library	/home/damsm/Paper_2025/Paper_2025/Dental_Caries/docking_results/3AIC/Neem_PDB_10906239_docked.pdbqt
3AIC	Neem_PDB_12308714	-8.8	Library	/home/damsm/Paper_2025/Paper_2025/Dental_Caries/docking_results/3AIC/Neem_PDB_12308714_docked.pdbqt
3AIC	Neem_PDB_5280343	-8.8	Library	/home/damsm/Paper_2025/Paper_2025/Dental_Caries/docking_results/3AIC/Neem_PDB_5280343_docked.pdbqt
3AIC	Neem_PDB_76316558	-8.8	Library	/home/damsm/Paper_2025/Paper_2025/Dental_Caries/docking_results/3AIC/Neem_PDB_76316558_docked.pdbqt
3AIC	Neem_PDB_12072821	-8.8	Library	/home/damsm/Paper_2025/Paper_2025/Dental_Caries/docking_results/3AIC/Neem_PDB_12072821_docked.pdbqt
3AIC	Neem_PDB_21632833	-8.8	Library	/home/damsm/Paper_2025/Paper_2025/Dental_Caries/docking_results/3AIC/Neem_PDB_21632833_docked.pdbqt
3AIC	Neem_PDB_23241800	-8.8	Library	/home/damsm/Paper_2025/Paper_2025/Dental_Caries/docking_results/3AIC/Neem_PDB_23241800_docked.pdbqt
3AIC	Neem_PDB_185552	-8.7	Library	/home/damsm/Paper_2025/Paper_2025/Dental_Caries/docking_results/3AIC/Neem_PDB_185552_docked.pdbqt
3AIC	Neem_PDB_6442484	-8.7	Library	/home/damsm/Paper_2025/Paper_2025/Dental_Caries/docking_results/3AIC/Neem_PDB_6442484_docked.pdbqt
3AIC	Neem_PDB_5281643	-8.7	Library	/home/damsm/Paper_2025/Paper_2025/Dental_Caries/docking_results/3AIC/Neem_PDB_5281643_docked.pdbqt
3AIC	Neem_PDB_178770	-8.7	Library	/home/damsm/Paper_2025/Paper_2025/Dental_Caries/docking_results/3AIC/Neem_PDB_178770_docked.pdbqt
3AIC	Neem_PDB_14458886	-8.6	Library	/home/damsm/Paper_2025/Paper_2025/Dental_Caries/docking_results/3AIC/Neem_PDB_14458886_docked.pdbqt
3AIC	Neem_PDB_100976320	-8.6	Library	/home/damsm/Paper_2025/Paper_2025/Dental_Caries/docking_results/3AIC/Neem_PDB_100976320_docked.pdbqt
3AIC	Neem_PDB_184310	-8.6	Library	/home/damsm/Paper_2025/Paper_2025/Dental_Caries/docking_results/3AIC/Neem_PDB_184310_docked.pdbqt
3AIC	Neem_PDB_222284	-8.5	Library	/home/damsm/Paper_2025/Paper_2025/Dental_Caries/docking_results/3AIC/Neem_PDB_222284_docked.pdbqt
3AIC	Neem_PDB_6443232	-8.5	Library	/home/damsm/Paper_2025/Paper_2025/Dental_Caries/docking_results/3AIC/Neem_PDB_6443232_docked.pdbqt
3AIC	Neem_PDB_189403	-8.5	Library	/home/damsm/Paper_2025/Paper_2025/Dental_Caries/docking_results/3AIC/Neem_PDB_189403_docked.pdbqt
3AIC	Neem_PDB_6440507	-8.5	Library	/home/damsm/Paper_2025/Paper_2025/Dental_Caries/docking_results/3AIC/Neem_PDB_6440507_docked.pdbqt
3AIC	Neem_PDB_189726	-8.4	Library	/home/damsm/Paper_2025/Paper_2025/Dental_Caries/docking_results/3AIC/Neem_PDB_189726_docked.pdbqt
3AIC	Neem_PDB_5280863	-8.4	Library	/home/damsm/Paper_2025/Paper_2025/Dental_Caries/docking_results/3AIC/Neem_PDB_5280863_docked.pdbqt
3AIC	Neem_PDB_177090	-8.4	Library	/home/damsm/Paper_2025/Paper_2025/Dental_Caries/docking_results/3AIC/Neem_PDB_177090_docked.pdbqt
3AIC	Neem_PDB_94162	-8.4	Library	/home/damsm/Paper_2025/Paper_2025/Dental_Caries/docking_results/3AIC/Neem_PDB_94162_docked.pdbqt
3AIC	Neem_PDB_5281672	-8.4	Library	/home/damsm/Paper_2025/Paper_2025/Dental_Caries/docking_results/3AIC/Neem_PDB_5281672_docked.pdbqt
3AIC	Neem_PDB_102276189	-8.3	Library	/home/damsm/Paper_2025/Paper_2025/Dental_Caries/docking_results/3AIC/Neem_PDB_102276189_docked.pdbqt
3AIC	Neem_PDB_102588495	-8.3	Library	/home/damsm/Paper_2025/Paper_2025/Dental_Caries/docking_results/3AIC/Neem_PDB_102588495_docked.pdbqt
3AIC	Neem_PDB_442027	-8.3	Library	/home/damsm/Paper_2025/Paper_2025/Dental_Caries/docking_results/3AIC/Neem_PDB_442027_docked.pdbqt
3AIC	Neem_PDB_177086	-8.3	Library	/home/damsm/Paper_2025/Paper_2025/Dental_Caries/docking_results/3AIC/Neem_PDB_177086_docked.pdbqt
3AIC	Neem_PDB_25446	-8.3	Library	/home/damsm/Paper_2025/Paper_2025/Dental_Caries/docking_results/3AIC/Neem_PDB_25446_docked.pdbqt
3AIC	Neem_PDB_14492795	-8.3	Library	/home/damsm/Paper_2025/Paper_2025/Dental_Caries/docking_results/3AIC/Neem_PDB_14492795_docked.pdbqt
3AIC	Neem_PDB_189728	-8.2	Library	/home/damsm/Paper_2025/Paper_2025/Dental_Caries/docking_results/3AIC/Neem_PDB_189728_docked.pdbqt
3AIC	Neem_PDB_101425842	-8.2	Library	/home/damsm/Paper_2025/Paper_2025/Dental_Caries/docking_results/3AIC/Neem_PDB_101425842_docked.pdbqt
3AIC	Neem_PDB_72276	-8.2	Library	/home/damsm/Paper_2025/Paper_2025/Dental_Caries/docking_results/3AIC/Neem_PDB_72276_docked.pdbqt
3AIC	Neem_PDB_102285347	-8.1	Library	/home/damsm/Paper_2025/Paper_2025/Dental_Caries/docking_results/3AIC/Neem_PDB_102285347_docked.pdbqt
3AIC	Neem_PDB_9064	-8.1	Library	/home/damsm/Paper_2025/Paper_2025/Dental_Caries/docking_results/3AIC/Neem_PDB_9064_docked.pdbqt
3AIC	Neem_PDB_11119228	-8.1	Library	/home/damsm/Paper_2025/Paper_2025/Dental_Caries/docking_results/3AIC/Neem_PDB_11119228_docked.pdbqt
3AIC	Neem_PDB_126566	-8.1	Library	/home/damsm/Paper_2025/Paper_2025/Dental_Caries/docking_results/3AIC/Neem_PDB_126566_docked.pdbqt
3AIC	Neem_PDB_5281303	-8.1	Library	/home/damsm/Paper_2025/Paper_2025/Dental_Caries/docking_results/3AIC/Neem_PDB_5281303_docked.pdbqt
3AIC	Neem_PDB_42608075	-8.0	Library	/home/damsm/Paper_2025/Paper_2025/Dental_Caries/docking_results/3AIC/Neem_PDB_42608075_docked.pdbqt
3AIC	Neem_PDB_157277	-8.0	Library	/home/damsm/Paper_2025/Paper_2025/Dental_Caries/docking_results/3AIC/Neem_PDB_157277_docked.pdbqt
3AIC	Neem_PDB_76309327	-8.0	Library	/home/damsm/Paper_2025/Paper_2025/Dental_Caries/docking_results/3AIC/Neem_PDB_76309327_docked.pdbqt
3AIC	Neem_PDB_5281654	-8.0	Library	/home/damsm/Paper_2025/Paper_2025/Dental_Caries/docking_results/3AIC/Neem_PDB_5281654_docked.pdbqt
3AIC	Neem_PDB_189727	-7.9	Library	/home/damsm/Paper_2025/Paper_2025/Dental_Caries/docking_results/3AIC/Neem_PDB_189727_docked.pdbqt
3AIC	Neem_PDB_5281515	-7.9	Library	/home/damsm/Paper_2025/Paper_2025/Dental_Caries/docking_results/3AIC/Neem_PDB_5281515_docked.pdbqt
3AIC	Neem_PDB_157144	-7.9	Library	/home/damsm/Paper_2025/Paper_2025/Dental_Caries/docking_results/3AIC/Neem_PDB_157144_docked.pdbqt
3AIC	Neem_PDB_16126804	-7.8	Library	/home/damsm/Paper_2025/Paper_2025/Dental_Caries/docking_results/3AIC/Neem_PDB_16126804_docked.pdbqt
3AIC	Neem_PDB_11334829	-7.8	Library	/home/damsm/Paper_2025/Paper_2025/Dental_Caries/docking_results/3AIC/Neem_PDB_11334829_docked.pdbqt
3AIC	Neem_PDB_21725519	-7.7	Library	/home/damsm/Paper_2025/Paper_2025/Dental_Caries/docking_results/3AIC/Neem_PDB_21725519_docked.pdbqt
3AIC	Neem_PDB_14194026	-7.7	Library	/home/damsm/Paper_2025/Paper_2025/Dental_Caries/docking_results/3AIC/Neem_PDB_14194026_docked.pdbqt
3AIC	Neem_PDB_14194023	-7.7	Library	/home/damsm/Paper_2025/Paper_2025/Dental_Caries/docking_results/3AIC/Neem_PDB_14194023_docked.pdbqt
3AIC	Neem_PDB_14136864	-7.7	Library	/home/damsm/Paper_2025/Paper_2025/Dental_Caries/docking_results/3AIC/Neem_PDB_14136864_docked.pdbqt
3AIC	Chlorhexidine_3AIC	-7.7	Standard	/home/damsm/Paper_2025/Paper_2025/Dental_Caries/docking_results/3AIC_Standard/Chlorhexidine_3AIC_docked.pdbqt
3AIC	Neem_PDB_101355583	-7.6	Library	/home/damsm/Paper_2025/Paper_2025/Dental_Caries/docking_results/3AIC/Neem_PDB_101355583_docked.pdbqt
3AIC	Neem_PDB_108058	-7.5	Library	/home/damsm/Paper_2025/Paper_2025/Dental_Caries/docking_results/3AIC/Neem_PDB_108058_docked.pdbqt
3AIC	Neem_PDB_189660	-7.5	Library	/home/damsm/Paper_2025/Paper_2025/Dental_Caries/docking_results/3AIC/Neem_PDB_189660_docked.pdbqt
3AIC	Neem_PDB_76309326	-7.3	Library	/home/damsm/Paper_2025/Paper_2025/Dental_Caries/docking_results/3AIC/Neem_PDB_76309326_docked.pdbqt
3AIC	Neem_PDB_644019	-7.2	Library	/home/damsm/Paper_2025/Paper_2025/Dental_Caries/docking_results/3AIC/Neem_PDB_644019_docked.pdbqt
3AIC	Neem_PDB_6437066	-7.0	Library	/home/damsm/Paper_2025/Paper_2025/Dental_Caries/docking_results/3AIC/Neem_PDB_6437066_docked.pdbqt
3AIC	Neem_PDB_5281520	-6.9	Library	/home/damsm/Paper_2025/Paper_2025/Dental_Caries/docking_results/3AIC/Neem_PDB_5281520_docked.pdbqt
3AIC	Neem_PDB_91354	-6.9	Library	/home/damsm/Paper_2025/Paper_2025/Dental_Caries/docking_results/3AIC/Neem_PDB_91354_docked.pdbqt
3AIC	Neem_PDB_11095397	-6.8	Library	/home/damsm/Paper_2025/Paper_2025/Dental_Caries/docking_results/3AIC/Neem_PDB_11095397_docked.pdbqt
3AIC	Neem_PDB_1742210	-6.8	Library	/home/damsm/Paper_2025/Paper_2025/Dental_Caries/docking_results/3AIC/Neem_PDB_1742210_docked.pdbqt
3AIC	Neem_PDB_5280460	-6.6	Library	/home/damsm/Paper_2025/Paper_2025/Dental_Caries/docking_results/3AIC/Neem_PDB_5280460_docked.pdbqt
3AIC	Neem_PDB_370	-6.5	Library	/home/damsm/Paper_2025/Paper_2025/Dental_Caries/docking_results/3AIC/Neem_PDB_370_docked.pdbqt
3AIC	Neem_PDB_7585	-6.0	Library	/home/damsm/Paper_2025/Paper_2025/Dental_Caries/docking_results/3AIC/Neem_PDB_7585_docked.pdbqt
3AIC	Neem_PDB_11170	-5.667	Library	/home/damsm/Paper_2025/Paper_2025/Dental_Caries/docking_results/3AIC/Neem_PDB_11170_docked.pdbqt
3AIC	Neem_PDB_11850	-5.5	Library	/home/damsm/Paper_2025/Paper_2025/Dental_Caries/docking_results/3AIC/Neem_PDB_11850_docked.pdbqt
3AIC	Xylitol_3AIC	-5.5	Standard	/home/damsm/Paper_2025/Paper_2025/Dental_Caries/docking_results/3AIC_Standard/Xylitol_3AIC_docked.pdbqt
3AIC	Neem_PDB_5280435	-5.4	Library	/home/damsm/Paper_2025/Paper_2025/Dental_Caries/docking_results/3AIC/Neem_PDB_5280435_docked.pdbqt
3AIC	Neem_PDB_5281758	-5.4	Library	/home/damsm/Paper_2025/Paper_2025/Dental_Caries/docking_results/3AIC/Neem_PDB_5281758_docked.pdbqt
3AIC	Neem_PDB_12588	-5.3	Library	/home/damsm/Paper_2025/Paper_2025/Dental_Caries/docking_results/3AIC/Neem_PDB_12588_docked.pdbqt
3AIC	Neem_PDB_445638	-5.3	Library	/home/damsm/Paper_2025/Paper_2025/Dental_Caries/docking_results/3AIC/Neem_PDB_445638_docked.pdbqt
3AIC	Neem_PDB_637566	-5.3	Library	/home/damsm/Paper_2025/Paper_2025/Dental_Caries/docking_results/3AIC/Neem_PDB_637566_docked.pdbqt
3AIC	Neem_PDB_439255	-5.2	Library	/home/damsm/Paper_2025/Paper_2025/Dental_Caries/docking_results/3AIC/Neem_PDB_439255_docked.pdbqt
3AIC	Neem_PDB_5362717	-5.2	Library	/home/damsm/Paper_2025/Paper_2025/Dental_Caries/docking_results/3AIC/Neem_PDB_5362717_docked.pdbqt
3AIC	Neem_PDB_525	-5.2	Library	/home/damsm/Paper_2025/Paper_2025/Dental_Caries/docking_results/3AIC/Neem_PDB_525_docked.pdbqt
3AIC	Neem_PDB_9238	-5.2	Library	/home/damsm/Paper_2025/Paper_2025/Dental_Caries/docking_results/3AIC/Neem_PDB_9238_docked.pdbqt
3AIC	Neem_PDB_6912	-5.1	Library	/home/damsm/Paper_2025/Paper_2025/Dental_Caries/docking_results/3AIC/Neem_PDB_6912_docked.pdbqt
3AIC	Neem_PDB_12409	-5.1	Library	/home/damsm/Paper_2025/Paper_2025/Dental_Caries/docking_results/3AIC/Neem_PDB_12409_docked.pdbqt
3AIC	Neem_PDB_9817754	-5.1	Library	/home/damsm/Paper_2025/Paper_2025/Dental_Caries/docking_results/3AIC/Neem_PDB_9817754_docked.pdbqt
3AIC	Neem_PDB_12401	-5.0	Library	/home/damsm/Paper_2025/Paper_2025/Dental_Caries/docking_results/3AIC/Neem_PDB_12401_docked.pdbqt
3AIC	Neem_PDB_11636	-5.0	Library	/home/damsm/Paper_2025/Paper_2025/Dental_Caries/docking_results/3AIC/Neem_PDB_11636_docked.pdbqt
3AIC	Neem_PDB_11622	-5.0	Library	/home/damsm/Paper_2025/Paper_2025/Dental_Caries/docking_results/3AIC/Neem_PDB_11622_docked.pdbqt
3AIC	Neem_PDB_5281	-5.0	Library	/home/damsm/Paper_2025/Paper_2025/Dental_Caries/docking_results/3AIC/Neem_PDB_5281_docked.pdbqt
3AIC	Neem_PDB_638011	-5.0	Library	/home/damsm/Paper_2025/Paper_2025/Dental_Caries/docking_results/3AIC/Neem_PDB_638011_docked.pdbqt
3AIC	Neem_PDB_8222	-4.8	Library	/home/damsm/Paper_2025/Paper_2025/Dental_Caries/docking_results/3AIC/Neem_PDB_8222_docked.pdbqt
3AIC	Neem_PDB_21205	-4.8	Library	/home/damsm/Paper_2025/Paper_2025/Dental_Caries/docking_results/3AIC/Neem_PDB_21205_docked.pdbqt
3AIC	Neem_PDB_5282707	-4.8	Library	/home/damsm/Paper_2025/Paper_2025/Dental_Caries/docking_results/3AIC/Neem_PDB_5282707_docked.pdbqt
3AIC	Neem_PDB_8090	-4.8	Library	/home/damsm/Paper_2025/Paper_2025/Dental_Caries/docking_results/3AIC/Neem_PDB_8090_docked.pdbqt
3AIC	Neem_PDB_4113470	-4.8	Library	/home/damsm/Paper_2025/Paper_2025/Dental_Caries/docking_results/3AIC/Neem_PDB_4113470_docked.pdbqt
3AIC	Neem_PDB_522345	-4.8	Library	/home/damsm/Paper_2025/Paper_2025/Dental_Caries/docking_results/3AIC/Neem_PDB_522345_docked.pdbqt
3AIC	Neem_PDB_125468	-4.6	Library	/home/damsm/Paper_2025/Paper_2025/Dental_Caries/docking_results/3AIC/Neem_PDB_125468_docked.pdbqt
3AIC	Neem_PDB_971	-4.6	Library	/home/damsm/Paper_2025/Paper_2025/Dental_Caries/docking_results/3AIC/Neem_PDB_971_docked.pdbqt
3AIC	Neem_PDB_10467	-4.3	Library	/home/damsm/Paper_2025/Paper_2025/Dental_Caries/docking_results/3AIC/Neem_PDB_10467_docked.pdbqt
3AIC	Neem_PDB_6329064	-4.298	Library	/home/damsm/Paper_2025/Paper_2025/Dental_Caries/docking_results/3AIC/Neem_PDB_6329064_docked.pdbqt
3AIC	Neem_PDB_12408	-4.1	Library	/home/damsm/Paper_2025/Paper_2025/Dental_Caries/docking_results/3AIC/Neem_PDB_12408_docked.pdbqt
3AIC	Neem_PDB_75263	-3.6	Library	/home/damsm/Paper_2025/Paper_2025/Dental_Caries/docking_results/3AIC/Neem_PDB_75263_docked.pdbqt
3AIC	Neem_PDB_67164	-3.5	Library	/home/damsm/Paper_2025/Paper_2025/Dental_Caries/docking_results/3AIC/Neem_PDB_67164_docked.pdbqt
3AIC	Neem_PDB_8118	-3.3	Library	/home/damsm/Paper_2025/Paper_2025/Dental_Caries/docking_results/3AIC/Neem_PDB_8118_docked.pdbqt
3AIC	Fluoride_3AIC	-1.2	Standard	/home/damsm/Paper_2025/Paper_2025/Dental_Caries/docking_results/3AIC_Standard/Fluoride_3AIC_docked.pdbqt
3U2D	Neem_PDB_14492795	-8.9	Library	/home/damsm/Paper_2025/Paper_2025/Dental_Caries/docking_results/3U2D/Neem_PDB_14492795_docked.pdbqt
3U2D	Neem_PDB_102275331	-8.8	Library	/home/damsm/Paper_2025/Paper_2025/Dental_Caries/docking_results/3U2D/Neem_PDB_102275331_docked.pdbqt
3U2D	Neem_PDB_189728	-8.8	Library	/home/damsm/Paper_2025/Paper_2025/Dental_Caries/docking_results/3U2D/Neem_PDB_189728_docked.pdbqt
3U2D	Neem_PDB_189727	-8.7	Library	/home/damsm/Paper_2025/Paper_2025/Dental_Caries/docking_results/3U2D/Neem_PDB_189727_docked.pdbqt
3U2D	Neem_PDB_21632833	-8.7	Library	/home/damsm/Paper_2025/Paper_2025/Dental_Caries/docking_results/3U2D/Neem_PDB_21632833_docked.pdbqt
3U2D	Neem_PDB_11119228	-8.5	Library	/home/damsm/Paper_2025/Paper_2025/Dental_Caries/docking_results/3U2D/Neem_PDB_11119228_docked.pdbqt
3U2D	Neem_PDB_94162	-8.5	Library	/home/damsm/Paper_2025/Paper_2025/Dental_Caries/docking_results/3U2D/Neem_PDB_94162_docked.pdbqt
3U2D	Neem_PDB_54580354	-8.4	Library	/home/damsm/Paper_2025/Paper_2025/Dental_Caries/docking_results/3U2D/Neem_PDB_54580354_docked.pdbqt
3U2D	Neem_PDB_5280343	-8.4	Library	/home/damsm/Paper_2025/Paper_2025/Dental_Caries/docking_results/3U2D/Neem_PDB_5280343_docked.pdbqt
3U2D	Neem_PDB_5281654	-8.4	Library	/home/damsm/Paper_2025/Paper_2025/Dental_Caries/docking_results/3U2D/Neem_PDB_5281654_docked.pdbqt
3U2D	Neem_PDB_5281672	-8.4	Library	/home/damsm/Paper_2025/Paper_2025/Dental_Caries/docking_results/3U2D/Neem_PDB_5281672_docked.pdbqt
3U2D	Neem_PDB_189726	-8.3	Library	/home/damsm/Paper_2025/Paper_2025/Dental_Caries/docking_results/3U2D/Neem_PDB_189726_docked.pdbqt
3U2D	Neem_PDB_42608116	-8.3	Library	/home/damsm/Paper_2025/Paper_2025/Dental_Caries/docking_results/3U2D/Neem_PDB_42608116_docked.pdbqt
3U2D	Neem_PDB_5315396	-8.3	Library	/home/damsm/Paper_2025/Paper_2025/Dental_Caries/docking_results/3U2D/Neem_PDB_5315396_docked.pdbqt
3U2D	Neem_PDB_442027	-8.3	Library	/home/damsm/Paper_2025/Paper_2025/Dental_Caries/docking_results/3U2D/Neem_PDB_442027_docked.pdbqt
3U2D	Neem_PDB_169088	-8.2	Library	/home/damsm/Paper_2025/Paper_2025/Dental_Caries/docking_results/3U2D/Neem_PDB_169088_docked.pdbqt
3U2D	Neem_PDB_173183	-8.2	Library	/home/damsm/Paper_2025/Paper_2025/Dental_Caries/docking_results/3U2D/Neem_PDB_173183_docked.pdbqt
3U2D	Neem_PDB_6442906	-8.1	Library	/home/damsm/Paper_2025/Paper_2025/Dental_Caries/docking_results/3U2D/Neem_PDB_6442906_docked.pdbqt
3U2D	Neem_PDB_163184214	-8.1	Library	/home/damsm/Paper_2025/Paper_2025/Dental_Caries/docking_results/3U2D/Neem_PDB_163184214_docked.pdbqt
3U2D	Neem_PDB_42608075	-8.1	Library	/home/damsm/Paper_2025/Paper_2025/Dental_Caries/docking_results/3U2D/Neem_PDB_42608075_docked.pdbqt
3U2D	Neem_PDB_102588495	-8.1	Library	/home/damsm/Paper_2025/Paper_2025/Dental_Caries/docking_results/3U2D/Neem_PDB_102588495_docked.pdbqt
3U2D	Neem_PDB_185729	-8.1	Library	/home/damsm/Paper_2025/Paper_2025/Dental_Caries/docking_results/3U2D/Neem_PDB_185729_docked.pdbqt
3U2D	Neem_PDB_101602319	-8.1	Library	/home/damsm/Paper_2025/Paper_2025/Dental_Caries/docking_results/3U2D/Neem_PDB_101602319_docked.pdbqt
3U2D	Neem_PDB_5280805	-8.1	Library	/home/damsm/Paper_2025/Paper_2025/Dental_Caries/docking_results/3U2D/Neem_PDB_5280805_docked.pdbqt
3U2D	Neem_PDB_189403	-8.1	Library	/home/damsm/Paper_2025/Paper_2025/Dental_Caries/docking_results/3U2D/Neem_PDB_189403_docked.pdbqt
3U2D	Neem_PDB_12004512	-8.1	Library	/home/damsm/Paper_2025/Paper_2025/Dental_Caries/docking_results/3U2D/Neem_PDB_12004512_docked.pdbqt
3U2D	Neem_PDB_23241800	-8.1	Library	/home/damsm/Paper_2025/Paper_2025/Dental_Caries/docking_results/3U2D/Neem_PDB_23241800_docked.pdbqt
3U2D	Neem_PDB_222284	-8.0	Library	/home/damsm/Paper_2025/Paper_2025/Dental_Caries/docking_results/3U2D/Neem_PDB_222284_docked.pdbqt
3U2D	Neem_PDB_11334829	-8.0	Library	/home/damsm/Paper_2025/Paper_2025/Dental_Caries/docking_results/3U2D/Neem_PDB_11334829_docked.pdbqt
3U2D	Neem_PDB_189660	-8.0	Library	/home/damsm/Paper_2025/Paper_2025/Dental_Caries/docking_results/3U2D/Neem_PDB_189660_docked.pdbqt
3U2D	Neem_PDB_5280794	-8.0	Library	/home/damsm/Paper_2025/Paper_2025/Dental_Caries/docking_results/3U2D/Neem_PDB_5280794_docked.pdbqt
3U2D	Neem_PDB_15560457	-8.0	Library	/home/damsm/Paper_2025/Paper_2025/Dental_Caries/docking_results/3U2D/Neem_PDB_15560457_docked.pdbqt
3U2D	Neem_PDB_6443005	-8.0	Library	/home/damsm/Paper_2025/Paper_2025/Dental_Caries/docking_results/3U2D/Neem_PDB_6443005_docked.pdbqt
3U2D	Neem_PDB_177090	-7.9	Library	/home/damsm/Paper_2025/Paper_2025/Dental_Caries/docking_results/3U2D/Neem_PDB_177090_docked.pdbqt
3U2D	Neem_PDB_12072821	-7.9	Library	/home/damsm/Paper_2025/Paper_2025/Dental_Caries/docking_results/3U2D/Neem_PDB_12072821_docked.pdbqt
3U2D	Neem_PDB_52951892	-7.9	Library	/home/damsm/Paper_2025/Paper_2025/Dental_Caries/docking_results/3U2D/Neem_PDB_52951892_docked.pdbqt
3U2D	Neem_PDB_49863985	-7.8	Library	/home/damsm/Paper_2025/Paper_2025/Dental_Caries/docking_results/3U2D/Neem_PDB_49863985_docked.pdbqt
3U2D	Neem_PDB_56841069	-7.8	Library	/home/damsm/Paper_2025/Paper_2025/Dental_Caries/docking_results/3U2D/Neem_PDB_56841069_docked.pdbqt
3U2D	Neem_PDB_12308714	-7.8	Library	/home/damsm/Paper_2025/Paper_2025/Dental_Caries/docking_results/3U2D/Neem_PDB_12308714_docked.pdbqt
3U2D	Neem_PDB_6442484	-7.8	Library	/home/damsm/Paper_2025/Paper_2025/Dental_Caries/docking_results/3U2D/Neem_PDB_6442484_docked.pdbqt
3U2D	Neem_PDB_184310	-7.8	Library	/home/damsm/Paper_2025/Paper_2025/Dental_Caries/docking_results/3U2D/Neem_PDB_184310_docked.pdbqt
3U2D	Neem_PDB_12313376	-7.7	Library	/home/damsm/Paper_2025/Paper_2025/Dental_Caries/docking_results/3U2D/Neem_PDB_12313376_docked.pdbqt
3U2D	Neem_PDB_5280863	-7.7	Library	/home/damsm/Paper_2025/Paper_2025/Dental_Caries/docking_results/3U2D/Neem_PDB_5280863_docked.pdbqt
3U2D	Neem_PDB_101257	-7.7	Library	/home/damsm/Paper_2025/Paper_2025/Dental_Caries/docking_results/3U2D/Neem_PDB_101257_docked.pdbqt
3U2D	Neem_PDB_13875741	-7.6	Library	/home/damsm/Paper_2025/Paper_2025/Dental_Caries/docking_results/3U2D/Neem_PDB_13875741_docked.pdbqt
3U2D	Neem_PDB_94204	-7.6	Library	/home/damsm/Paper_2025/Paper_2025/Dental_Caries/docking_results/3U2D/Neem_PDB_94204_docked.pdbqt
3U2D	Neem_PDB_76311433	-7.6	Library	/home/damsm/Paper_2025/Paper_2025/Dental_Caries/docking_results/3U2D/Neem_PDB_76311433_docked.pdbqt
3U2D	Neem_PDB_9064	-7.5	Library	/home/damsm/Paper_2025/Paper_2025/Dental_Caries/docking_results/3U2D/Neem_PDB_9064_docked.pdbqt
3U2D	Neem_PDB_5280459	-7.5	Library	/home/damsm/Paper_2025/Paper_2025/Dental_Caries/docking_results/3U2D/Neem_PDB_5280459_docked.pdbqt
3U2D	Neem_PDB_72276	-7.5	Library	/home/damsm/Paper_2025/Paper_2025/Dental_Caries/docking_results/3U2D/Neem_PDB_72276_docked.pdbqt
3U2D	Neem_PDB_185552	-7.4	Library	/home/damsm/Paper_2025/Paper_2025/Dental_Caries/docking_results/3U2D/Neem_PDB_185552_docked.pdbqt
3U2D	Neem_PDB_25446	-7.4	Library	/home/damsm/Paper_2025/Paper_2025/Dental_Caries/docking_results/3U2D/Neem_PDB_25446_docked.pdbqt
3U2D	Neem_PDB_101425842	-7.4	Library	/home/damsm/Paper_2025/Paper_2025/Dental_Caries/docking_results/3U2D/Neem_PDB_101425842_docked.pdbqt
3U2D	Neem_PDB_177086	-7.3	Library	/home/damsm/Paper_2025/Paper_2025/Dental_Caries/docking_results/3U2D/Neem_PDB_177086_docked.pdbqt
3U2D	Neem_PDB_5281643	-7.3	Library	/home/damsm/Paper_2025/Paper_2025/Dental_Caries/docking_results/3U2D/Neem_PDB_5281643_docked.pdbqt
3U2D	Ciprofloxacin_3U2D	-7.3	Standard	/home/damsm/Paper_2025/Paper_2025/Dental_Caries/docking_results/3U2D_Standard/Ciprofloxacin_3U2D_docked.pdbqt
3U2D	Nalidixic_acid_3U2D	-7.3	Standard	/home/damsm/Paper_2025/Paper_2025/Dental_Caries/docking_results/3U2D_Standard/Nalidixic_acid_3U2D_docked.pdbqt
3U2D	Neem_PDB_102276189	-7.2	Library	/home/damsm/Paper_2025/Paper_2025/Dental_Caries/docking_results/3U2D/Neem_PDB_102276189_docked.pdbqt
3U2D	Neem_PDB_10906239	-7.2	Library	/home/damsm/Paper_2025/Paper_2025/Dental_Caries/docking_results/3U2D/Neem_PDB_10906239_docked.pdbqt
3U2D	Neem_PDB_157277	-7.2	Library	/home/damsm/Paper_2025/Paper_2025/Dental_Caries/docking_results/3U2D/Neem_PDB_157277_docked.pdbqt
3U2D	Neem_PDB_100976320	-7.1	Library	/home/damsm/Paper_2025/Paper_2025/Dental_Caries/docking_results/3U2D/Neem_PDB_100976320_docked.pdbqt
3U2D	Neem_PDB_21725521	-7.1	Library	/home/damsm/Paper_2025/Paper_2025/Dental_Caries/docking_results/3U2D/Neem_PDB_21725521_docked.pdbqt
3U2D	Novobiocin_3U2D	-7.1	Standard	/home/damsm/Paper_2025/Paper_2025/Dental_Caries/docking_results/3U2D_Standard/Novobiocin_3U2D_docked.pdbqt
3U2D	Neem_PDB_184937	-7.0	Library	/home/damsm/Paper_2025/Paper_2025/Dental_Caries/docking_results/3U2D/Neem_PDB_184937_docked.pdbqt
3U2D	Neem_PDB_76316558	-7.0	Library	/home/damsm/Paper_2025/Paper_2025/Dental_Caries/docking_results/3U2D/Neem_PDB_76316558_docked.pdbqt
3U2D	Neem_PDB_178770	-7.0	Library	/home/damsm/Paper_2025/Paper_2025/Dental_Caries/docking_results/3U2D/Neem_PDB_178770_docked.pdbqt
3U2D	Neem_PDB_46173826	-7.0	Library	/home/damsm/Paper_2025/Paper_2025/Dental_Caries/docking_results/3U2D/Neem_PDB_46173826_docked.pdbqt
3U2D	Neem_PDB_102285347	-6.9	Library	/home/damsm/Paper_2025/Paper_2025/Dental_Caries/docking_results/3U2D/Neem_PDB_102285347_docked.pdbqt
3U2D	Neem_PDB_108058	-6.9	Library	/home/damsm/Paper_2025/Paper_2025/Dental_Caries/docking_results/3U2D/Neem_PDB_108058_docked.pdbqt
3U2D	Neem_PDB_14136864	-6.9	Library	/home/damsm/Paper_2025/Paper_2025/Dental_Caries/docking_results/3U2D/Neem_PDB_14136864_docked.pdbqt
3U2D	Neem_PDB_644019	-6.9	Library	/home/damsm/Paper_2025/Paper_2025/Dental_Caries/docking_results/3U2D/Neem_PDB_644019_docked.pdbqt
3U2D	Neem_PDB_76309327	-6.8	Library	/home/damsm/Paper_2025/Paper_2025/Dental_Caries/docking_results/3U2D/Neem_PDB_76309327_docked.pdbqt
3U2D	Neem_PDB_23256847	-6.8	Library	/home/damsm/Paper_2025/Paper_2025/Dental_Caries/docking_results/3U2D/Neem_PDB_23256847_docked.pdbqt
3U2D	Neem_PDB_91354	-6.7	Library	/home/damsm/Paper_2025/Paper_2025/Dental_Caries/docking_results/3U2D/Neem_PDB_91354_docked.pdbqt
3U2D	Neem_PDB_21725519	-6.6	Library	/home/damsm/Paper_2025/Paper_2025/Dental_Caries/docking_results/3U2D/Neem_PDB_21725519_docked.pdbqt
3U2D	Neem_PDB_126566	-6.6	Library	/home/damsm/Paper_2025/Paper_2025/Dental_Caries/docking_results/3U2D/Neem_PDB_126566_docked.pdbqt
3U2D	Neem_PDB_6443232	-6.6	Library	/home/damsm/Paper_2025/Paper_2025/Dental_Caries/docking_results/3U2D/Neem_PDB_6443232_docked.pdbqt
3U2D	Neem_PDB_5280460	-6.6	Library	/home/damsm/Paper_2025/Paper_2025/Dental_Caries/docking_results/3U2D/Neem_PDB_5280460_docked.pdbqt
3U2D	Neem_PDB_14194023	-6.5	Library	/home/damsm/Paper_2025/Paper_2025/Dental_Caries/docking_results/3U2D/Neem_PDB_14194023_docked.pdbqt
3U2D	Neem_PDB_14458886	-6.5	Library	/home/damsm/Paper_2025/Paper_2025/Dental_Caries/docking_results/3U2D/Neem_PDB_14458886_docked.pdbqt
3U2D	Neem_PDB_76309326	-6.5	Library	/home/damsm/Paper_2025/Paper_2025/Dental_Caries/docking_results/3U2D/Neem_PDB_76309326_docked.pdbqt
3U2D	Neem_PDB_14194026	-6.3	Library	/home/damsm/Paper_2025/Paper_2025/Dental_Caries/docking_results/3U2D/Neem_PDB_14194026_docked.pdbqt
3U2D	Neem_PDB_11095397	-6.3	Library	/home/damsm/Paper_2025/Paper_2025/Dental_Caries/docking_results/3U2D/Neem_PDB_11095397_docked.pdbqt
3U2D	Neem_PDB_5280435	-6.2	Library	/home/damsm/Paper_2025/Paper_2025/Dental_Caries/docking_results/3U2D/Neem_PDB_5280435_docked.pdbqt
3U2D	Neem_PDB_6440507	-6.2	Library	/home/damsm/Paper_2025/Paper_2025/Dental_Caries/docking_results/3U2D/Neem_PDB_6440507_docked.pdbqt
3U2D	Neem_PDB_16126804	-6.1	Library	/home/damsm/Paper_2025/Paper_2025/Dental_Caries/docking_results/3U2D/Neem_PDB_16126804_docked.pdbqt
3U2D	Neem_PDB_7585	-6.1	Library	/home/damsm/Paper_2025/Paper_2025/Dental_Caries/docking_results/3U2D/Neem_PDB_7585_docked.pdbqt
3U2D	Neem_PDB_157144	-6.1	Library	/home/damsm/Paper_2025/Paper_2025/Dental_Caries/docking_results/3U2D/Neem_PDB_157144_docked.pdbqt
3U2D	Neem_PDB_101355583	-6.0	Library	/home/damsm/Paper_2025/Paper_2025/Dental_Caries/docking_results/3U2D/Neem_PDB_101355583_docked.pdbqt
3U2D	Neem_PDB_6437066	-6.0	Library	/home/damsm/Paper_2025/Paper_2025/Dental_Caries/docking_results/3U2D/Neem_PDB_6437066_docked.pdbqt
3U2D	Neem_PDB_5281303	-6.0	Library	/home/damsm/Paper_2025/Paper_2025/Dental_Caries/docking_results/3U2D/Neem_PDB_5281303_docked.pdbqt
3U2D	Neem_PDB_370	-6.0	Library	/home/damsm/Paper_2025/Paper_2025/Dental_Caries/docking_results/3U2D/Neem_PDB_370_docked.pdbqt
3U2D	Neem_PDB_4113470	-5.8	Library	/home/damsm/Paper_2025/Paper_2025/Dental_Caries/docking_results/3U2D/Neem_PDB_4113470_docked.pdbqt
3U2D	Neem_PDB_637566	-5.8	Library	/home/damsm/Paper_2025/Paper_2025/Dental_Caries/docking_results/3U2D/Neem_PDB_637566_docked.pdbqt
3U2D	Neem_PDB_5281515	-5.7	Library	/home/damsm/Paper_2025/Paper_2025/Dental_Caries/docking_results/3U2D/Neem_PDB_5281515_docked.pdbqt
3U2D	Neem_PDB_445638	-5.7	Library	/home/damsm/Paper_2025/Paper_2025/Dental_Caries/docking_results/3U2D/Neem_PDB_445638_docked.pdbqt
3U2D	Neem_PDB_5281520	-5.6	Library	/home/damsm/Paper_2025/Paper_2025/Dental_Caries/docking_results/3U2D/Neem_PDB_5281520_docked.pdbqt
3U2D	Neem_PDB_5362717	-5.6	Library	/home/damsm/Paper_2025/Paper_2025/Dental_Caries/docking_results/3U2D/Neem_PDB_5362717_docked.pdbqt
3U2D	Neem_PDB_522345	-5.6	Library	/home/damsm/Paper_2025/Paper_2025/Dental_Caries/docking_results/3U2D/Neem_PDB_522345_docked.pdbqt
3U2D	Neem_PDB_10467	-5.5	Library	/home/damsm/Paper_2025/Paper_2025/Dental_Caries/docking_results/3U2D/Neem_PDB_10467_docked.pdbqt
3U2D	Neem_PDB_12588	-5.5	Library	/home/damsm/Paper_2025/Paper_2025/Dental_Caries/docking_results/3U2D/Neem_PDB_12588_docked.pdbqt
3U2D	Neem_PDB_5281758	-5.5	Library	/home/damsm/Paper_2025/Paper_2025/Dental_Caries/docking_results/3U2D/Neem_PDB_5281758_docked.pdbqt
3U2D	Neem_PDB_5281	-5.5	Library	/home/damsm/Paper_2025/Paper_2025/Dental_Caries/docking_results/3U2D/Neem_PDB_5281_docked.pdbqt
3U2D	Neem_PDB_1742210	-5.5	Library	/home/damsm/Paper_2025/Paper_2025/Dental_Caries/docking_results/3U2D/Neem_PDB_1742210_docked.pdbqt
3U2D	Neem_PDB_21205	-5.4	Library	/home/damsm/Paper_2025/Paper_2025/Dental_Caries/docking_results/3U2D/Neem_PDB_21205_docked.pdbqt
3U2D	Neem_PDB_8090	-5.4	Library	/home/damsm/Paper_2025/Paper_2025/Dental_Caries/docking_results/3U2D/Neem_PDB_8090_docked.pdbqt
3U2D	Neem_PDB_9817754	-5.4	Library	/home/damsm/Paper_2025/Paper_2025/Dental_Caries/docking_results/3U2D/Neem_PDB_9817754_docked.pdbqt
3U2D	Neem_PDB_638011	-5.4	Library	/home/damsm/Paper_2025/Paper_2025/Dental_Caries/docking_results/3U2D/Neem_PDB_638011_docked.pdbqt
3U2D	Neem_PDB_11850	-5.2	Library	/home/damsm/Paper_2025/Paper_2025/Dental_Caries/docking_results/3U2D/Neem_PDB_11850_docked.pdbqt
3U2D	Neem_PDB_11622	-5.2	Library	/home/damsm/Paper_2025/Paper_2025/Dental_Caries/docking_results/3U2D/Neem_PDB_11622_docked.pdbqt
3U2D	Neem_PDB_12401	-5.1	Library	/home/damsm/Paper_2025/Paper_2025/Dental_Caries/docking_results/3U2D/Neem_PDB_12401_docked.pdbqt
3U2D	Neem_PDB_6912	-5.1	Library	/home/damsm/Paper_2025/Paper_2025/Dental_Caries/docking_results/3U2D/Neem_PDB_6912_docked.pdbqt
3U2D	Neem_PDB_8222	-5.0	Library	/home/damsm/Paper_2025/Paper_2025/Dental_Caries/docking_results/3U2D/Neem_PDB_8222_docked.pdbqt
3U2D	Neem_PDB_439255	-4.9	Library	/home/damsm/Paper_2025/Paper_2025/Dental_Caries/docking_results/3U2D/Neem_PDB_439255_docked.pdbqt
3U2D	Neem_PDB_12408	-4.9	Library	/home/damsm/Paper_2025/Paper_2025/Dental_Caries/docking_results/3U2D/Neem_PDB_12408_docked.pdbqt
3U2D	Neem_PDB_11636	-4.9	Library	/home/damsm/Paper_2025/Paper_2025/Dental_Caries/docking_results/3U2D/Neem_PDB_11636_docked.pdbqt
3U2D	Neem_PDB_12409	-4.9	Library	/home/damsm/Paper_2025/Paper_2025/Dental_Caries/docking_results/3U2D/Neem_PDB_12409_docked.pdbqt
3U2D	Neem_PDB_5282707	-4.7	Library	/home/damsm/Paper_2025/Paper_2025/Dental_Caries/docking_results/3U2D/Neem_PDB_5282707_docked.pdbqt
3U2D	Neem_PDB_125468	-4.5	Library	/home/damsm/Paper_2025/Paper_2025/Dental_Caries/docking_results/3U2D/Neem_PDB_125468_docked.pdbqt
3U2D	Neem_PDB_9238	-4.5	Library	/home/damsm/Paper_2025/Paper_2025/Dental_Caries/docking_results/3U2D/Neem_PDB_9238_docked.pdbqt
3U2D	Neem_PDB_525	-4.4	Library	/home/damsm/Paper_2025/Paper_2025/Dental_Caries/docking_results/3U2D/Neem_PDB_525_docked.pdbqt
3U2D	Neem_PDB_971	-4.1	Library	/home/damsm/Paper_2025/Paper_2025/Dental_Caries/docking_results/3U2D/Neem_PDB_971_docked.pdbqt
3U2D	Neem_PDB_8118	-3.5	Library	/home/damsm/Paper_2025/Paper_2025/Dental_Caries/docking_results/3U2D/Neem_PDB_8118_docked.pdbqt
3U2D	Neem_PDB_67164	-3.4	Library	/home/damsm/Paper_2025/Paper_2025/Dental_Caries/docking_results/3U2D/Neem_PDB_67164_docked.pdbqt
3U2D	Neem_PDB_75263	-3.3	Library	/home/damsm/Paper_2025/Paper_2025/Dental_Caries/docking_results/3U2D/Neem_PDB_75263_docked.pdbqt
