# Supplementary material for: Integrated Virtual Screening for Anti-Caries Compounds from Neem: Dual-Target Inhibition of Biofilm Formation and Bacterial DNA Replication
Source: Biomedicines. 2025 Sep 8;13(9):2202. doi: 10.3390/biomedicines13092202 (PMC12467156; doi:10.3390/biomedicines13092202)
Supplement: Supplementary file 1 [file biomedicines-13-02202-s001.zip › biomedicines-3847063_Supplementary S1.csv]

Receptor	Compound	MW	LogP	TPSA	HBD	HBA	RotBonds	QED
3AIC	Neem_PDB_6442906	500.58800000000036	2.5707000000000013	130.35999999999999	3	8	2	0.29965383045895794
3AIC	Neem_PDB_54580354	512.6460000000003	6.711800000000007	73.58000000000001	0	5	3	0.4273714173060596
3AIC	Neem_PDB_5280805	610.5210000000004	-1.6871000000000003	269.42999999999995	10	16	6	0.13951784322162464
3AIC	Neem_PDB_13875741	408.5380000000002	4.847100000000005	67.50999999999999	1	4	1	0.7214501914936721
3AIC	Neem_PDB_15560457	488.7090000000004	5.016000000000006	86.99000000000001	3	5	3	0.48594262485986733
3AIC	Neem_PDB_56841069	422.6090000000003	6.198500000000007	43.370000000000005	0	3	2	0.3930484713073425
3AIC	Neem_PDB_163184214	586.6780000000001	1.763499999999999	159.82	4	10	4	0.21718697567904752
3AIC	Neem_PDB_46173826	490.72500000000036	4.807800000000005	90.15	4	5	3	0.42651054660052257
3AIC	Neem_PDB_101257	426.7290000000002	8.479100000000006	20.23	1	1	4	0.44677506173159265
3AIC	Neem_PDB_102275331	674.7870000000001	6.1420000000000075	138.57000000000002	1	10	6	0.21597281811800123
3U2D	Neem_PDB_14492795	422.52100000000024	5.830300000000005	75.99000000000001	2	5	6	0.5729166328039167
3U2D	Neem_PDB_102275331	674.7870000000001	6.1420000000000075	138.57000000000002	1	10	6	0.21597281811800123
3U2D	Neem_PDB_189728	300.3980000000001	4.363620000000004	54.37	1	2	1	0.8378540437859721
3U2D	Neem_PDB_189727	314.38100000000003	3.542620000000003	71.44	1	3	1	0.8602915844867258
3U2D	Neem_PDB_21632833	298.42600000000004	4.659400000000004	34.14	0	2	1	0.755380543181848
3U2D	Neem_PDB_94162	300.442	5.186000000000005	37.3	1	2	1	0.7749903334117633
3U2D	Neem_PDB_11119228	272.388	4.371020000000003	37.3	1	2	0	0.7610703202679502
3U2D	Neem_PDB_54580354	512.6460000000003	6.711800000000007	73.58000000000001	0	5	3	0.4273714173060596
3U2D	Neem_PDB_5281654	316.265	2.291000000000001	120.36000000000001	4	7	2	0.5721390849031665
3U2D	Neem_PDB_5280343	302.23800000000006	1.988	131.36	5	7	1	0.43419044029909815
